# Supplementary material for: In Situ Electrospun Porous MIL-88A/PAN Nanofibrous Membranes for Efficient Removal of Organic Dyes
Source: Molecules. 2023 Jan 12;28(2):760. doi: 10.3390/molecules28020760 (PMC9860898; doi:10.3390/molecules28020760)
Supplement: Supplementary file 1 [file molecules-28-00760-s001.zip]

Archive with 1 entries (1 files):
- molecules-2163696-supplementary.pdf
